# Supplementary material for: The complexity of producing and interpreting dietary vitamin A statistics
Source: J Food Compost Anal. 2021 Jul;100:103926. doi: 10.1016/j.jfca.2021.103926 (PMC8140404; doi:10.1016/j.jfca.2021.103926)
Supplement: Supplementary file 1 [file mmc1.xlsx]

## Sheet: Notes
	Supplementary Online File
	Table A1. List of Food Composition Tables and Food Composition Databases (FCTs/FCDBs)
	Ana Moltedo, Cristina Álvarez-Sánchez, Fernanda Grande, U. Ruth Charrondiere. The complexity of producing and interpreting dietary vitamin A statistics. Journal of Food Composition and Analysis

## Sheet: Table A1.
	Country / Region	Available information on total Vitamin A expressed in:				Available information on:					Classification of FCTs/FCDBs according to the information available for vitamin A									Remarks	Reference
											Group 1	Group 2	Group 3	Group 4	Group 5	Group 6	Group 7	Group 8	Group 9
		International Units	μg RE (Retinol Equivalents)	μg RAE (Retinol Activity Equivalents)	Vitamin A incorrectly defined or estimated with another system of equivalence	Retinol (μg)	β-carotene (µg)	β-carotene equivalents (μg)	Other provitamin A carotenes	Carotene definition undefined or presented in alternative ways	<RETOL> + <CARTB> + <CARTA> + <CRYPXB>+ <VITA> + <VITA_RAE>	<RETOL> + <CARTBEQ> + <VITA> + <VITA_RAE>	<VITA> + <VITA_RAE>	(<RETOL> + <CARTB> + <CARTA> + <CRYPXB>) or ((<VITA> or <VITA_RAE>) + (<RETOL> or <CARTBEQ>)) or (<CARTBEQ> + <RETOL>)	<VITA>	<VITA_RAE>	Vitamin-A was estimated using only <RETOL> + <CARTB> or There is only information on β-carotene and retinol	No clear information on the system of equivalence or inconsistency between tagname/unit of expression and the actual system of equivalence used.	Use of another system of equivalence or not enough information to estimate total vitamin A
	Africa
	Burkina Faso	No	No	No	Yes (see notes)	No	No	No	No	No								X		The documentation states that total vitamin A is expressed in RE, however, the formula used to calculate it is retinol + β-carotene/12.	Ministere de la Sante. 2005. Ouagadougou. Edition et Vulgarisation d’une Table de Composition des Aliments Couramment Consommes au Burkina Faso. URL: http://www.burkinadoc.milecole.org/Pieces_Jointes/PDFs/Agriculture_durable/Alimentation/Tables_composition_nutritionnelle.pdf
	Ethiopia	No	Yes	No	No	No	No	No	No	No							X				Ethiopian Health and Nutrition Research Institute. 1998. Food Composition Table for use in Ethiopia IV.
	Gambia	No	No	No	No	No	No	Yes	No	No									X		Medical Research Council Human Nutrition Research. 2011.Food Composition Table for use in The Gambia. Cambridge, UK. URL: http://www.fao.org/fileadmin/templates/food_composition/documents/pdf/Gambia04082011.pdf
	Kenya	No	Yes	Yes	No	Yes	No	Yes	No	No		X									FAO/Government of Kenya. 2018. Kenya Food Composition Tables. Nairobi.
	Lesotho	No	No	No	Yes (see notes)	No	Yes	No	No	No								X		The documentation states that total vitamin A is expressed in RAE, however, the values published appear to be RE. Documentation for carotene does not specify if it is β-carotene or β-carotene equivalents.	Department of Agricultural Research. 2006. Lesotho Food Composition Table. First Edition.
	Malawi	No	Yes	Yes	No	No	No	No	No	No			X								MAFOODS. 2019. Malawian Food Composition Table. 1st Edition. Averalda van Graan, Joelaine Chetty, Malory Jumat, Sitilitha Masangwi, Agnes Mwangwela, Felix Pensulo Phiri, Lynne M. Ausman, Shibani Ghosh, Elizabeth Marino-Costello (Eds). Lilongwe, Malawi.
	Mali	No	No	No	Yes (see notes)	Yes	Yes	No	No	No								X		The documentation states that total vitamin A is expressed in RE, however, the formula used to calculate it is that of RAE.	Barikmo I, Ouattara F, Oshaug A. 2004. Table de composition d'aliments du Mali Food Composition Table for Mali - Research series No. 9. Akershus University College, Norway
	Mozambique	No	No	Yes	No	Yes	Yes	No	Yes	No				X							Department of Food and Environmental Sciences. 2011. Food Composition Tables for Mozambique. Version 2. University of Helsinki. Finland.
	Nigeria	No	No	No	No	Yes	Yes	No	Yes	No				X							Oguntona E.B. and Akinyele I.O. 1995. Nutrient Composition of Commonly Eaten Foods in Nigeria - Raw, Processed and Prepared. Food Basket Foundation Publication Series.
	South Africa	No	Yes	No	No	Yes	No	Yes	No	No				X							SAFOODS. 2017. SAMRC Food Composition Table for South Africa. 5th Edition. Cape Town: South African Medical Research Council
	Sudan	No	No	No	No	No	No	No	No	No									X		Boutros J.Z. 1986. Sudan Food Composition Tables. National Chemical Laboratories Ministry of Health, Khartoum 2nd ed * 31 pp (English with Arabic) (1986)
	Tanzania	No	No	No	Yes (see notes)	Yes	No	No	No	No								X		The documentation states that total vitamin A is calculated using the formula for RAE; however, the tagname used is <VITA> (i.e. total vitamin A in RE).	Muhimbili University of Health and Allied Sciences, Tanzania Food and Nutrition Centre, Harvard School of Public Health. 2008. Tanzania Food Compostion Tables. URL: https://www.hsph.harvard.edu/nutritionsource/food-tables/
	Tunisia	No	No	No	Yes (see notes)	No	Yes	No	No	No								X		Not possible to infer which definition of total vitamin A was used. Because while the documentation presents two systems of equivalences (for RAE and RE), the values are presented as "mcg of vitamin A" without specifying whether they are RAE or RE.	Institut de Recherche pour le Développement and Institut National de Nutrition et de Technologie Alimentaire. 2007. Table de Composition des Aliments Tunisiens. URL: https://horizon.documentation.ird.fr/exl-doc/pleins_textes/divers20-05/010041597.pdf
	Uganda	Yes	No	Yes	No	Yes	Yes	No	Yes	No				X							Hotz C, Lubowa A, Sison C, Moursi M, Loechl C. 2012. A Food Composition Table for Central and Eastern Uganda. URL: https://www.harvestplus.org/node/562
	West Africa	No	No	Yes	No	Yes	No	Yes	No	No				X							Stadlmayr B., Charrondiere R., Enujiugha V., Bayili R., Fagbohoun E., Samb B., Addy P., Barikmo I., Ouattara F., Oshaug A., Akinyele I., Amponsah Annor G., Bomfeh K., EneObong H., Francisca Smith I, Thiam I, Burlingame B. 2012. FAO/INFOODS Food Composition Table for Western Africa. Rome. URL: http://www.fao.org/3/i2698b/i2698b00.pdf
	West Africa	No	Yes	Yes	No	Yes	Yes	Yes	Yes	No	X										Vincent, A., Grande, F., Compaoré, E., Amponsah Annor, G., Addy, P.A., Aburime, L.C., Ahmed, D., Bih Loh, A.M., Dahdouh Cabia, S., Deflache, N., Dembélé, F.M., Dieudonné, B., Edwige, O.B., Ene-Obong, H.N., Fanou Fogny, N., Ferreira, M., Omaghomi Jemide, J., Kouebou, P.C., Muller, C., Nájera Espinosa, S., Ouattara, F., Rittenschober, D., Schönfeldt, H., Stadlmayr, B., van Deventer, M., Razikou Yia…
	Zimbabwe	No	No	No	Yes (see notes)	No	No	No	No	No									X	According to the documentation, due to lack of information on the proportion of the different carotenoids in the food, the factor six was used as the divisor for all carotenoids.	Chitsiku IC. 1989. Nutritive value of foods of Zimbabwe. Department of Biochemistry, University of Zimbabwe
	Asia
	Armenia	No	No	Yes	No	Yes	No	Yes	No	No				X							Babikyan K. 2010. URL: http://www.fao.org/fileadmin/templates/food_composition/documents/ArmenianFoodCompositionTable2010.pdf
	Asean	No	No	Yes (see notes)	No	Yes	Yes	No	No	No							X			Vitamin A was estimated considering only retinol and β-carotene (i.e. excluding other carotenoids).	Institute of Nutrition, Mahidol University (2014). ASEAN Food Composition Database, Electronic version 1, February 2014, Thailand. http://www.inmu.mahidol.ac.th/aseanfoods/composition_data.html
	Bahrain	No	No	No	No	Yes	No	No	No	No									X		Abdulrahman O. Musaiger. 2011. Food Composition Tables for Kingdom of Bahrain. Arab Center for Nutrition. GULFOODS Coordinator (INFOODS Regional Database Center).
	Bangladesh	No	No	Yes	No	Yes	No	Yes	No	No				X							Nazma Shaheen, Abu Torab MA Rahim, Md. Mohiduzzaman, Cadi Parvin Banu, Md. Latiful Bari, Avonti Basak Tukun, MA Mannan, Lalita Bhattacharjee, Barbara Stadlmayr B. 2013. Food Composition Table for Bangladesh. Institute of Nutrition and Food Science Centre for Advanced Research in Sciences University of Dhaka. URL: http://www.fao.org/fileadmin/templates/food_composition/documents/FCT_10_2_14_final_…
	Cambodia	No	No	Yes (see notes)	No	Yes	Yes	Yes	No	No				X						The FCT has two columns for vitamin A in RAE, but the relationship between the two is unclear.	Ministry of Agriculture, Forestry and Fisheries of Cambodia, Ministry of Health of Cambodia and Wageningen University of Netherlands. 2013.SMILING D3.5-a Food composition table for Cambodia.
	China	No	Yes	No	No	No	No	No	No	No					X						China Food Nutrition Network. 2010.
	India	No	No	No	No	Yes	Yes	No	Yes	No				X							Longvah T., AnanthanR., Bhaskarachary K., Venkaiah K. 2017. Indian Food Composition Tables. National Insititute of Nutrition.
	Indonesia	No	No	Yes	No	Yes	Yes	No	Yes	No				X							SouthEast Asian Ministers of Education Organization of Indonesia, Ministry of Health of Indonesia and Wageningen University, Netherlands. 2013. SMILING D3.5-a Food composition table for Indonesia
	Japan	No	No	Yes	No	Yes	Yes	Yes	Yes	No				X							Ministry of Education, Culture, Sports, Science, and Technology. 2015. Standard Tables of Food Composition in Japan - (Seventh Revised Edition)
	Korea, Republic of	No	Yes (see notes)	No	No	No	No	No	No	No								X		The documentation does not indicate whether all carotenoids (or only β-carotene) are considered in the calculation of total vitamin A.	National Academy of Agricultural Science. 2013. Consumer Friendly Food Composition Table. 2nd revision. Republic of Korea. URL: http://koreanfood.rda.go.kr/eng/fctCustTbl/Intro
	Korea, Republic of	No	No	No	No	Yes	Yes	No	No	No							X				National Academy of Agricultural Science. 2016. Korean Standard Food Composition Table. 9th Edition. Republic of Korea. URL: http://koreanfood.rda.go.kr/eng/fctFoodSrchEng/engMain
	Laos	No	Yes (see notes)	No	No	Yes	No	No	No	No								X		The FCT reports total vitamin A in RE (<VITA>) and retinol (<RETOL>). However, strangely some of the values of total vitamin A are lower than those of retinol.	The National Institute of Public Health of Laos and Wageningen University of Netherlands. 2013. SMILING D3.5-a Food composition table for Laos.
	Malaysia	No	Yes (see notes)	No	No	Yes	No	No	No	Yes (see notes)								X		Vitamin A is calculated as: retinol + carotene/6. It is not clear if carotene refers to β-carotene, β-carotene equivalents or total carotenoids.	Institute for Medical Research. 1997. The Malaysian Food Composition Database. URL: http://myfcd.moh.gov.my/
	Nepal	No	No	No	No	No	No	No	No	Yes (see notes)									X	The FCT reports carotene, but it is not clear if this is β-carotene, β-carotene equivalents or total carotenoids.	Ministry of Agriculture Development. 2012. Food Composition Table for Nepal
	Pakistan	No	No	No	No	Yes (see notes)	Yes	No	No	No							X			The FCT reports total vitamin A but it refers only to retinol.	Agricultural University Peshawar, UNICEF, Ministry of Planning and Development. 2001.
	Phillipines	No	Yes	No	No	Yes	Yes	No	No	No							X				Food and Nutrition Research Institute. 1997. The Philippine Food Composition Tables. Department of Science and Technology, Manila. 163 pp. (English with Filipino alternative food names) Tee E Siong, MI Noor, MN Azudin, K. Idris Malaysian Food Composition Database Programme c/o Institute of Medical Research, Kuala Lumpur
	Singapore	No	No	No	Yes (see notes)	Yes	Yes	No	No	No								X		The FCDB reports total vitamin A, but the system of equivalence used (i.e. RE or RAE) is not known.	Health Promotion Board. 2011. Energy and nutrient composition of food. URL: https://focos.hpb.gov.sg/eservices/customerrorpage.aspx?aspxerrorpath=/eservices/ENCF/FoodSearch.aspx
	Thailand	No	Yes (see notes)	No	No	Yes	Yes	No	No	No							X			The FCT reports total vitamin A in RE, calculated as: retinol + β-carotene/6.	Nutrition Division, Department of Health. 2001. Nutritive Values of Thai Foods. Ministry of Public Health
	Thailand	No	No	Yes (See notes)	No	No	Yes	No	No	No							X			The FCDB reports total vitamin A in RAE, calculated as: retinol + β-carotene/12.	Kunchit Judprasong, Prapasri Puwastien, Nipa Rojroongwasinkul, Anadi Nitithamyong, Piyanut Sridonpai, Amnat Somjai. Institute of Nutrition, Mahidol University (2015). Thai Food Composition Database, Online version 2, September 2018, Thailand. Accessed on June 2020. URL: https://inmu2.mahidol.ac.th/thaifcd/search_food_by_name.php; http://www.inmu.mahidol.ac.th/thaifcd
	Turkey	No	No	No	Yes (see notes)	Yes	Yes	No	No	No								X		The documentation states that total vitamin A is expressed in RE, however, the formula used to calculate it is retinol + β-carotene/12.	Turkish Food Composition Database. Accessed on June 2020. URL: http://www.turkomp.gov.tr/main
	Vietnam	No	No	No	No	Yes	Yes	No	Yes	No				X							Ministry of Health Nutritional Institute. 2007. Vietnamese Food Composition Table. URL: http://www.fao.org/fileadmin/templates/food_composition/documents/pdf/VTN_FCT_2007.pdf
	Vietnam	No	Yes	Yes	No	No	No	No	No	No			X								National Institute of Nutrition of Vietnam, Wageningen University of Netherlands. 2013. SMILING D3.5-a Food composition table for Vietnam
	Europe
	Austria	No	Yes	No	No	Yes	No	No	No	Yes (see notes)					X					The FCDB reports carotene, but is it not clear if this is β-carotene, β-carotene equivalents or total carotenoids	Institute for Nutritional Science. 2019. Austrian Nutritional Table. University of Vienna. URL: https://www.oenwt.at/content/naehrwert-suche/
	Belgium	No	Yes (See notes)	No	No	No	No	No	No	No							X			Vitamin A is calculated as: retinol + β-carotene/6.	Nubel. 2019. Table Belge de Composition Des Aliments. 6eme Edition. September. URL: https://www.nubel.be/fra/PDF_files/commentaire-scientifique-2019.pdf
	Czech Republic	No	No	No	Yes (see notes)	Yes	Yes	No	No	No								X		The documentation states that total vitamin A is expressed in RE, however, it is calculated as: retinol + β-carotene/12.	Czech Centre for Food Composition Database: Czech Food Composition Database, Version 8.20 [online]. Prague: Institute of Agricultural Economics and Information, 2020. Accessed from http://www.nutridatabaze.cz/
	Cyprus	No	No	No	No	No	No	No	No	No									X		Yiannopoulos S., Christodoulidou M., Kontoghiorghe K., Ioannou-Kakouri E. and Nicolaidou-Kanari P. 2013. Cyprus Food Composition Tables. December, 3rd edition. URL: https://www.moh.gov.cy/MOH/SGL/sgl.nsf/All/72C8C9F6F124F979C22583C5003E694F/$file/Cyprus%20Food%20Composition%20Tables%20-%203rd%20Edition.pdf
	Denmark	No	No	No	Yes (see notes)	Yes	Yes	No	No	No								X		The documentation states that total vitamin A is expressed in RE, however, it is calculated as: retinol + β-carotene/12.	Frida Food Data (http://frida.fooddata.dk), version 1, 2015, National Food Institute, Technical University of Denmark
	England	No	Yes	No	No	Yes	No	Yes	No	No				X							Public Health England. 2019. McCance and Widdowson’s the Composition of Foods Integrated Dataset
	Estonia	No	No	No	Yes (see notes)	Yes	No	Yes	No	No								X		The documentation states that total vitamin A is expressed in RE, however, the formula used to calculate it is that of RAE.	National Institute for Health Development. 2019. NutriData food composition database, version 9. Accessed on June 2020. URL: https://tka.nutridata.ee/en/food-composition-database
	Faroe Islands	No	Yes	No	No	No	No	No	No	No							X			Total vitamin A is calculated as: retinol + β-carotene/6.	The Food, Veterinary and Environmental Agency. 1995. Faroese Food Composition Tables. URL: https://www.hfs.fo/webcenter/ShowProperty?nodeId=%2Fhfs2-cs%2FHFS017914%2F%2FidcPrimaryFile&revision=latestreleased
	Finland	No	No	Yes	No	No	No	No	No	Yes						X				The FCDB reports total vitamin A in RAE and total carotenoids. The sum of carotenoids includes the total amount of all carotenoids: β-carotene, alfa-carotene, canthaxanthin, lycopene, cryptoxanthin and lutein. Some carotenoids are provitamin A, but not all.	Finish Institute for Health and Welfare. 2019.Fineli Food Composition Database Release 20 (June 27, 2019). URL:https://fineli.fi/fineli/en/index?
	France	No	No	No	No	Yes	Yes	No	No	No							X				French Information Center on Food Quality. 2017. French Food Composition Table. URL: https://ciqual.anses.fr/
	German	No	Yes	No	No	Yes	Yes	No	No	No							X				Federal Research Centre for Nutrition and Food. The German Nutrient Database. Accessed June 2020. URL: https://www.blsdb.de/
	Greece	No	No	No	No	Yes	No	No	No	Yes									X		Hellenic Health Foundation. 2007. Nutritional Composition Tables of Greek recipes by calculation
	Greece	No	No	No	No	No	No	No	No	No									X		Hellenic Health Foundation. 2007. Nutritional Composition of Greek Foods and Traditional Disges by Laboratory analysis
	Iceland	No	No	No	Yes (see notes)	Yes	Yes	No	No	No								X		The documentation states that total vitamin A is expressed in RE, however, it is calculated as: retinol + β-carotene/12.	MATÏS. The Icelandic Database for Nutrient Content. Acccessed June 2020. URL: https://english.matis.is/isgem/
	Italy	No	Yes	No	No	Yes	No	Yes	No	No				X							Food Composition Database for Epidemiological Studies in Italy (Banca Dati di Composizione degli Alimenti per Studi Epidemiologici in Italia – BDA). 2015. URL: http://www.bda-ieo.it/wordpress/en/?page_id=23
	Italy	No	No	No	Yes (see notes)	Yes	Yes	No	Yes	Yes								X		The documentation states that total vitamin A is expressed in RE and calculated as: retinol + β-carotene equivalents/6. However, this formula does not apply to several foods (e.g. Spinach, fresh, raw; Tomatoes, type "San Marzano", fresh and Oranges blondes, fresh)	CREA Centro Alimenti e Nutrizione. 2019. Tabelle di Composizione Degli Alimenti. Accessed on June 2020. URL: https://www.alimentinutrizione.it/tabelle-di-composizione-degli-alimenti
	Netherlands	No	Yes	Yes	No	Yes	Yes	Yes	Yes	No	X										National Institute for Public Health and the Environment. Dutch Food Composition Database. NEVO online version 2019/6.0, RIVM, Bilthoven. Accessed on June 2020. URL: https://www.rivm.nl/en/dutch-food-composition-database
	Norway	No	No	Yes (see notes)	No	Yes	Yes	No	No	No							X			The FCDB reports total vitamin A in RAE and it is calculated as: retinol + β-carotene/12.	Norwegian Food Composition Database 2018. Norwegian Food Safety Authority. www.matvaretabellen.no
	Portugal	No	Yes (see notes)	No	No	No	No	No	No	Yes								X		The FCT reports the Tagname <VITA> (i.e. total vitamin A in RE), and Tagname <CAROT> (i.e. total of carotene). <VITA> was computed as retinol + total carotene/6.	"Tabela da Composição de Alimentos. Instituto Nacional de Saúde Dr. Ricardo Jorge, I. P.- INSA. V3.2 - 2018"
	Serbia	No	Yes	No	No	No	Yes	No	No	No					X						CapNutra - Food Composition Database. Serbian Food and Nutrition Database. Accessed on June 2020. URL: http://104.155.19.23/capnutra/fcdb.php
	Slovak Republic	No	Yes	No	No	Yes	No	No	No	Yes				X						Carotenes are presented as <CAROT> (i.e. total of carotene).	Compiled online food composition database. 2008-2013. Slovak Food Composition Databank. VUP Food Research Institute. Bratislava, Slovakia. Accessed May 2020. URL: http://www.pbd-online.sk/en
	Spain	No	No	No	Yes (see notes)	No	No	No	No	No								X		The FCT reports total vitamin A in RE, however, there are no metadata specifying which formula was used.	BEDCA. Base de Datos Española de Composición de Alimentos. Accessed on June 2020. URL: https://www.bedca.net/bdpub/index.php.
	Sweden	No	Yes	No	No	Yes	Yes	No	No	No								X			National Food Agency. National Food Database. Accessed on June 2020. URL: http://www7.slv.se/SokNaringsinnehall/
	Switzerland	No	Yes	Yes	No	Yes	Yes	Yes	No	No		X									The Federal Food Safety and Veterinary Office. 2019. The Swiss Food Composition Database Version 6.1. Access on June 2020. URL https://www.naehrwertdaten.ch/en/
	United Kingdom	No	Yes	No	No	Yes	Yes	Yes	Yes	No				X							Public Health England. 2019. McCance and Widdowson’s The Composition of Foods Integrated Dataset. Access on June 2020. URL: https://fdnc.quadram.ac.uk/2015/03/cofid-now-online/
	FAO	No	No	No	No	Yes	Yes	No	No	No							X				Food and Agriculture Organization of the United Nations (2016). FAO/INFOODS Global Food Composition Database for Fish and Shellfish Version 1.0- uFiSh1.0. Rome, Italy. URL: http://www.fao.org/infoods/infoods/tablas-y-bases-de-datos/bases-de-datos-faoinfoods-de-composicion-de-alimentos/es/
	FAO	No	Yes	Yes	No	Yes	Yes	Yes	Yes	No	X										FAO. 2017. FAO/INFOODS Global Food Composition Database for Pulses Version 1.0 -uPulses 1.0. Rome, FAO. Accessed on June 2020. URL: http://www.fao.org/infoods/infoods/tablas-y-bases-de-datos/bases-de-datos-faoinfoods-de-composicion-de-alimentos/es/
	Americas
	Argentina	No	No	No	No	No	No	No	No	No									X		Universidad Nacional de Luján. 2010. Tabla de Composición de Alimentos. Edición 1. Accessed on June 2020. URL: http://www.argenfoods.unlu.edu.ar/Tablas/Tabla.htm
	Bolivia	No	No	No	Yes (see notes)	No	No	No	No	No									X	The total vitamin A reported is calculated as: retinol + β-carotene/2 + other carotenoids/4	Ministerio de Salud y Deportes. 2005. Tabla Boliviana de Composición de Alimentos
	Brazil	No	No	Yes (see notes)	No	No	Yes	No	Yes	No				X						The FCT only includes fruits and vegetables. It reports total vitamin A in RAE, β-carotene, ⍺-carotene, β-cryptoxantin, and other carotenoids; but no retinol (considered to be zero in fruits and vegetables).	Rodriguez-Amaya D.B, Kimura M. and Amaya-Farfan J. 2008. Fontes Brasileiras de Carotenóides.
	Brazil	No	Yes	Yes	No	Yes	No	No	No	No									X	The FCT reports total vitamin A in RAE and RE; however, slightly different systems of equivalence are used: RE = 1 µg retinol + 1/6 µg de trans β-carotene + 1/12 µg cis β-carotene + 1/12 µg other pro-vitamin A trans carotenes + 1/24 other pro-vitamin A cis carotenes. RAE = 1 µg retinol + 1/12 µg trans β-carotene + 1/24 µg cis β-carotene + 1/24 µg other pro-vitamin A trans carotenes + 1/48 other p…	NEPA - UNICAMP. 2011. Tabela brasileira de composição de alimentos. 4. ed. rev. e ampl. -- Campinas: NEPA-UNICAMP, 2011. 161 p. Accessed on June 2020. URL: https://www.cfn.org.br/wp-content/uploads/2017/03/taco_4_edicao_ampliada_e_revisada.pdf
	Brazil	No	No	No	Yes (see notes)	No	No	No	No	No								X		The FCT/FCDB reports retinol for fruits; therefore, it might represent total vitamin A.	Ministério da Saúde. 2015. Alimentos Regionais Brasileiros. Edicion 2. 2015. URL: http://bvsms.saude.gov.br/bvs/publicacoes/alimentos_regionais_brasileiros_2ed.pdf
	Brazil	No	Yes	Yes	No	Yes	Yes	No	Yes	No	X										Tabela Brasileira de Composição de Alimentos (TBCA). Universidade de São Paulo (USP). Food Research Center (FoRC). Versão 7.0. São Paulo, 2020. Accessed on June 2020. Disponível em: http://www.fcf.usp.br/tbca.
	Canada	No	No	No	Yes (see notes)	Yes	Yes	No	Yes	No								X		The documentation states that total vitamin A is expressed in RE, and is calculated as: 1 μg retinol + 1 μg β-carotene/6 + 1 μg other carotenoids/12. However, within the table, total vitamin A is reported as RAE.	Canadian Nutrient File. Compiliation of Canadian Food Composition Data. Health Canada. 2015. URL: https://food-nutrition.canada.ca/cnf-fce/index-eng.jsp
	Central America	No	No	Yes	No	No	No	No	No	No						X					INCAP and OPS. 2012. Tabla de composición de alimentos de centro américa. Tercera reimpresión 2012. URL: http://www.incap.int/mesocaribefoods/dmdocuments/TablaCAlimentos.pdf
	Colombia	No	No	No	Yes (see notes)	No	No	No	No	No								X		The documentation states that total vitamin A is expressed in RE, however, the formula used to calculate it is that of RAE.	Instituto Colombiano de Bienestar Familiar. 2018. Tabla de Composición de alimentos Colombianos. URL: https://www.icbf.gov.co/sites/default/files/tcac_web.pdf
	Costa Rica	No	No	No	No	No	Yes	No	Yes	No									X		Monge Rojas R. and Campos Nuñez H. 2013. Tabla de composición de alimentos de Costa Rica: carotenoides y tocoferoles. Tres Ríos, Costa Rica: INCIENSA
	Ecuador	No	No	No	No	No	No	No	No	No									X		Ortiz-Ulloa J., Astudillo G., Ochoa-Avilés A., Donoso S.. 2018. Tabla de Composición de Alimentos.Universidad de Cuenca, Ecuador. URL: https://drive.google.com/file/d/1ZYUIrGd3HhoEABgnvL6Bq3nw73DwRoPR/view
	Latin America	No	Yes	No	No	No	No	Yes	No	No				X							LATINFOODS. Tabla de Composición Alimentos América Latina al 2010-EXCEL Editada para pag WEB.xlsx. Accessed on June 2020. URL: http://latinfoods.inta.cl/composicion-de-alimentos/
	Mexico	No	No	Yes	No	Yes	Yes	No	Yes	No				X							Chávez A, Ledesma J, Mendoza E, et al. 2014. Tablas de Uso Práctico de los Alimentos de Mayor Consumo. Tercera Edición
	Peru	No	No	No	No	No	No	No	No	No									X		Bejarano E., Bravo M., Huamán M., Huapaya C., Roca A., Rojas E. 2002. Tabla de Composición de Alimentos Industrializados. Ministerio de Salud. Instituto Nacional de Salud. Centro nacional de Alimentación y Nutrición. Lima, Peru. URL: https://www.nutrinfo.com/archivos/ebooks/tabla_composicion_alim_peru.pdf
	Peru	No	No	No	Yes (see notes)	Yes (see notes)	No	Yes (See notes)	No	No								X		The nutrient values are not clear. There are food items with positive values for retinol and β-carotene equivalents, but with 0 total vitamin; carrot, has a very high value of retinol. Most of foods have missing information on β-carotene equivalents.	Reyes García M.; Gómez-Sánchez I.; Espinoza Barrientos C.; Bravo Rebatta F. y Ganoza Morón L. 2009. Tablas peruanas de composición de alimentos. Instituto Nacional de Salud (Perú) – 8.a ed. -- Lima: Ministerio de Salud, Instituto Nacional de Salud. URL: http://www.ins.gob.pe/insvirtual/images/otrpubs/pdf/Tabla%20de%20Alimentos.pdf
	Peru	No	Yes	No	No	No	No	Yes	No	No				X							García M, Gómez-Sánchez I, Espinoza C. 2017. Tablas peruanas de composición de alimentos-- 10ma ed. – Lima: Ministerio de Salud, Instituto Nacional de Salud. URL: https://repositorio.ins.gob.pe/xmlui/bitstream/handle/INS/1034/tablas-peruanas-QR.pdf?sequence=3&isAllowed=y
	United States	Yes	No	Yes	No	Yes	Yes	No	Yes	No				X							U.S. Department of Agriculture, Agricultural Research Service. FoodData Central, 2019. URL: https://fdc.nal.usda.gov/
	Uruguay	No	Yes (see notes)	No	No	No	No	Yes (see notes)	No	No					X					The FCT/FCDB reports RE (<VITA>) and/or β-carotene equivalents (<CARTBQ>) for a few foods only.	Ministerio de Trabajo y Seguridad Social, Universidad de la República, Facultad de Química. 2002. Tabla de Composición de Alimentos de Uruguay
	Venezuela	No	Yes	No	No	No	No	Yes	No	No				X							Ministerio de salud y desarrollo social, Instituto Nacional de Nutrición. 2001. Tabla de composición de alimentos para uso práctico. Revisión 1999. URL: https://drive.google.com/file/d/11Ei-pMm6gykAaeb-HQbAbtHMIOMI9nKY/view
	Ibero-America	No	No	No	No	No	Yes	No	Yes	No				X						The FCT only includes fruits and vegetables. It reports β-carotene, ⍺-carotene, β-cryptoxantin, and other carotenoids; but no retinol (considered to be zero in fruits and vegetables).	Dias, M.G., Olmedilla-Alonso, B., Hornero-Méndez, D., Mercadante, A.Z., Osorio, C., Vargas-Murga, L., Meléndez-Martínez, A.J., 2018. Comprehensive Database of Carotenoid Contents in Ibero-American Foods. A Valuable Tool in the Context of Functional Foods and the Establishment of Recommended Intakes of Bioactives. J. Agric. Food Chem. 66, 5055–5107. https://doi.org/10.1021/acs.jafc.7b06148
	Oceania
	Australia	No	Yes	No	No	Yes	Yes	Yes	Yes	No				X							Food Standards Australia New Zealand. Australian Food Composition Database - Release 1.0. Accessed May 2020. URL: https://www.foodstandards.gov.au/science/monitoringnutrients/afcd/Pages/foodsearch.aspx
	New Zealand	No	Yes	No	No	No	No	Yes	No	No				X							New Zealand Food Composition Database. 2019. The Concise New Zealand Food Composition Tables, 13th Edition 2018. The New Zealand Institute for Plant and Food Research Limited and Ministry of Health www.foodcomposition.co.nz/concise-tables/
	Pacific Islands	No	No	No	Yes (See notes)	Yes	No	Yes	No	No								X		According to the documentation, vitamin A is expressed as RE and the tagname used (<VITA>) corresponds to RE. However, the values were calculated as: retinol + β-carotene equivalents/12.	Dignan CA, Burlingame C, Kumar S, Aalbersberg W. 2004. The Pacific Islands food composition tables. Second Edition. FAO, Rome 2004. URL: http://www.fao.org/3/y5432e/y5432e00.htm#Contents
	Pacific Islands	No	Yes	Yes	No	Yes	No	Yes	No	No		X									The Pacific Community and Food and Agriculture Organization of the United Nations. (2020). Pacific Nutrient database Version 2 - A tool to facilitate poverty, nutrition and food security analysis in the Pacific region. URL: https://spccfpstore1.blob.core.windows.net/digitallibrary-docs/files/8c/8c80a161bd9574a4706f1f5359184eb0.pdf?sv=2015-12-11&sr=b&sig=Xb85CxDSNrw%2B06ygM204x2G3ijCxVzcGSzepijVbO…
